# Supplementary material for: Application of machine learning methods to histone methylation ChIP-Seq data reveals H4R3me2 globally represses gene expression
Source: BMC Bioinformatics. 2010 Jul 23;11:396. doi: 10.1186/1471-2105-11-396 (PMC2928206; doi:10.1186/1471-2105-11-396)
Supplement: Additional file 2 — Table S1. Range of mark amplitudes. The minimum, 5th, 25th, 50th, 75th, 95th percentiles, and maximum amplitude values for each mark. [file 1471-2105-11-396-S2.XLS]

## Sheet: Sheet1
Mark	Min	0.05	0.25	0.5	0.75	0.95	Max
H2AZ	0	0.0092	0.0405	0.126	0.2807	0.4591	1.8056
H3K4me3	0	0.0219	0.1108	0.5678	1.247	2.002	11.931
H3K9me3	0	0.005	0.0106	0.0166	0.0289	0.0508	50.3513
H3K36me1	0	0.0452	0.0713	0.0878	0.1057	0.1237	2.6032
H3K4me1	0	0.0259	0.1031	0.2287	0.4179	0.6962	3.244
H2BK5me1	0	0.0244	0.0634	0.1594	0.3162	0.5618	3.7164
H3K4me2	0	0.0137	0.0595	0.1554	0.2461	0.3377	1.7125
H3K9me1	0	0.0297	0.1055	0.2298	0.3477	0.4621	1.6088
H3K9me2	0	0.0202	0.0364	0.0507	0.0711	0.0985	0.3064
H3K27me1	0	0.0275	0.0691	0.1455	0.2091	0.256	2.6492
H3K27me2	0	0.0222	0.0371	0.0521	0.0763	0.1024	2.1456
H3K27me3	0	0.0152	0.0255	0.0365	0.0891	0.1558	4.8271
H3K36me3	0	0.051	0.0965	0.1998	0.3217	0.4409	3.4295
H3K79me1	0	0.0053	0.022	0.1237	0.2194	0.3066	0.998
H3K79me2	0	0.0026	0.0096	0.0479	0.17	0.3635	1.8122
H3K79me3	0	0.0077	0.0177	0.0576	0.2113	0.5024	3.8415
H4K20me1	0	0.0155	0.0534	0.1909	0.5139	1.2093	13.9068
H3R2me1	0	0.066	0.0933	0.1146	0.1431	0.1741	2.2685
H3R2me2	0	0.0399	0.0576	0.0684	0.0819	0.0998	0.57
H4K20me3	0	0.0115	0.0196	0.0264	0.0356	0.049	9.9591
H4R3me2	0	0.0382	0.0559	0.0686	0.083	0.0975	0.4536
