# Supplementary material for: Application of machine learning methods to histone methylation ChIP-Seq data reveals H4R3me2 globally represses gene expression
Source: BMC Bioinformatics. 2010 Jul 23;11:396. doi: 10.1186/1471-2105-11-396 (PMC2928206; doi:10.1186/1471-2105-11-396)
Supplement: Additional file 4 — Table S2. Amplitude estimation robustness, 6 k vs 8 k template. For every mark, the Spearman correlation coefficients and 0th, 25th, 50th, 75th, and 100th percentile fractional differences between amplitudes calculated with the 6 k bin and 8 k (8138) bin templates. [file 1471-2105-11-396-S4.XLSX]

## Sheet: Sheet1
	Mark	CC	6k vs 8k
			Relative fractional difference
			Min.	0.25	0.5	0.75	Max.
	H2AZ	0.999	-0.213	0.0062	0.0647	0.1016	0.133
	H2BK5me1	0.9993	-0.118	-0.0431	-0.0176	0.0148	0.2132
	H3K27me1	0.9986	-0.126	-0.0295	-0.0087	0.0159	0.1991
	H3K27me2	0.9974	-0.13	-0.0287	-0.0049	0.0192	0.1988
	H3K27me3	0.9982	-0.144	-0.0244	0.0047	0.0328	0.1846
	H3K36me1	0.994	-0.138	-0.0176	0.0044	0.0263	0.1887
	H3K36me3	0.9987	-0.13	-0.0448	-0.0214	0.0039	0.2062
	H3K4me1	0.9982	-0.159	-0.0359	0.0045	0.0521	0.1878
	H3K4me2	0.9973	-0.177	-0.035	0.0147	0.0594	0.1581
	H3K4me3	0.9982	-0.169	-0.0237	0.036	0.0907	0.1673
	H3K79me1	0.9993	-0.137	-0.0535	-0.0284	0.0055	0.2162
	H3K79me2	0.9994	-0.135	-0.0642	-0.037	0.0076	0.2246
	H3K79me3	0.9994	-0.12	-0.0606	-0.0355	0.0051	0.2256
	H3K9me1	0.9974	-0.165	-0.0295	0.0043	0.0424	0.1799
	H3K9me2	0.9964	-0.145	-0.0203	0.0073	0.0369	0.1872
	H3K9me3	0.9968	-0.207	-0.0543	-0.0137	0.0277	0.1792
	H3R2me1	0.996	-0.128	-0.0226	-0.0039	0.0151	0.1968
	H3R2me2	0.994	-0.129	-0.0248	-0.0023	0.0202	0.1951
	H4K20me1	0.9995	-0.102	-0.0562	-0.0325	0.0081	0.2201
	H4K20me3	0.9942	-0.146	-0.0255	0.0109	0.0464	0.1942
	H4R3me2	0.9946	-0.144	-0.0244	-0.0036	0.017	0.196
