# Supplementary material for: Application of machine learning methods to histone methylation ChIP-Seq data reveals H4R3me2 globally represses gene expression
Source: BMC Bioinformatics. 2010 Jul 23;11:396. doi: 10.1186/1471-2105-11-396 (PMC2928206; doi:10.1186/1471-2105-11-396)
Supplement: Additional file 5 — Table S3. Amplitude estimation robustness 10 k vs 8 k. For every mark, the Spearman correlation coefficients and 0th, 25th, 50th, 75th, and 100th percentile fractional differences between amplitudes calculated with the 6 k bin and 8 k (8138) bin templates. [file 1471-2105-11-396-S5.XLSX]

## Sheet: Sheet1
	Mark	CC	10k vs 8k
			Relative fractional difference
			Min.	0.25	0.5	0.75	Max.
	H2AZ	0.9994	-0.098	-0.071	-0.0417	0.001	0.1415
	H2BK5me1	0.9997	-0.154	-0.0084	0.011	0.0255	0.0884
	H3K27me1	0.9995	-0.146	-0.0098	0.0052	0.018	0.077
	H3K27me2	0.999	-0.146	-0.0121	0.0031	0.0172	0.0868
	H3K27me3	0.9992	-0.137	-0.0212	-0.0027	0.0151	0.0862
	H3K36me1	0.9975	-0.14	-0.0169	-0.0027	0.011	0.0935
	H3K36me3	0.9995	-0.15	-0.0022	0.013	0.0267	0.0724
	H3K4me1	0.9993	-0.139	-0.034	-0.0027	0.0219	0.0895
	H3K4me2	0.9987	-0.119	-0.0405	-0.0092	0.023	0.1077
	H3K4me3	0.9991	-0.1245	-0.0622	-0.0229	0.0161	0.1039
	H3K79me1	0.9998	-0.156	-0.003	0.0174	0.0314	0.092
	H3K79me2	0.9998	-0.161	-0.0038	0.0223	0.0371	0.0789
	H3K79me3	0.9998	-0.161	-0.0018	0.0214	0.0354	0.0728
	H3K9me1	0.999	-0.134	-0.028	-0.0027	0.0184	0.1047
	H3K9me2	0.9985	-0.139	-0.0238	-0.0046	0.0124	0.0973
	H3K9me3	0.9987	-0.133	-0.0172	0.0097	0.0341	0.1074
	H3R2me1	0.9985	-0.145	-0.0095	0.0024	0.0137	0.1062
	H3R2me2	0.9975	-0.144	-0.0128	0.0016	0.0152	0.0768
	H4K20me1	0.9998	-0.158	-0.004	0.0196	0.0329	0.0816
	H4K20me3	0.9975	-0.143	-0.0301	-0.0067	0.0158	0.1194
	H4R3me2	0.998	-0.144	-0.0107	0.0022	0.0146	0.1105
