# Supplementary material for: Application of machine learning methods to histone methylation ChIP-Seq data reveals H4R3me2 globally represses gene expression
Source: BMC Bioinformatics. 2010 Jul 23;11:396. doi: 10.1186/1471-2105-11-396 (PMC2928206; doi:10.1186/1471-2105-11-396)
Supplement: Additional file 7 — Table S4. Relative error of mark enrichment models. For every mark, the large amplitude CV(RMSD) values--mean CV of 92.5-97.5 percentile amplitude genes--calculated using 6000, 8138 and 10,000 bin templates along with the corresponding 95th percentile amplitudes. Rows are sorted by the 8138 bin 95th percentile amplitudes. [file 1471-2105-11-396-S7.XLSX]

## Sheet: Sheet1
	Mark	Asymptotic CV (RMSD)
		6000 bins		8138 bins		10,000 bins
		CV	95% amplitude	CV	95% amplitude	CV	95% amplitude
	H4K20me3	5.139	0.066	5.24	0.065	5.304	0.065
	H3K9me3	4.111	0.073	4.158	0.073	4.191	0.073
	H4R3me2	3.1	0.108	3.116	0.109	3.111	0.11
	H3R2me2	3.369	0.116	3.359	0.117	3.345	0.118
	H3K9me2	2.823	0.12	2.864	0.12	2.875	0.119
	H3K27me2	2.8	0.121	2.835	0.122	2.844	0.122
	H3K36me1	2.742	0.138	2.755	0.138	2.762	0.138
	H3R2me1	2.392	0.196	2.389	0.197	2.376	0.198
	H3K27me3	2.309	0.202	2.335	0.198	2.351	0.197
	H3K27me1	1.987	0.283	1.983	0.286	1.978	0.289
	H3K79me1	1.822	0.359	1.794	0.372	1.777	0.381
	H3K4me2	2.128	0.415	2.136	0.405	2.156	0.402
	H3K79me2	1.847	0.454	1.824	0.478	1.807	0.492
	H3K36me3	1.843	0.51	1.828	0.522	1.824	0.532
	H3K9me1	1.742	0.543	1.73	0.549	1.721	0.555
	H2AZ	2.562	0.633	2.665	0.578	2.742	0.546
	H3K79me3	1.829	0.654	1.8	0.695	1.778	0.719
	H2BK5me1	1.924	0.757	1.898	0.789	1.862	0.806
	H3K4me1	1.89	0.901	1.877	0.922	1.868	0.937
	H4K20me1	1.465	1.842	1.438	1.919	1.426	1.963
	H3K4me3	2.435	2.67	2.533	2.537	2.574	2.484
