# Supplementary material for: Application of machine learning methods to histone methylation ChIP-Seq data reveals H4R3me2 globally represses gene expression
Source: BMC Bioinformatics. 2010 Jul 23;11:396. doi: 10.1186/1471-2105-11-396 (PMC2928206; doi:10.1186/1471-2105-11-396)
Supplement: Additional file 8 — Table S5. MARS knockout robustness. Two additional MARS models were built with amplitude estimations using 6000 and 10,000 bins for the scaled gene. The table shows a comparison of knockout analyses performed for each model, with the results sorted by log2 fold changes calculated from the 8138-bin model. Overall, the results are quite robust, showing the same trend in nearly every mark. Furthermore, H4R3me2 appears as the most or second most repressive mark in each model. [file 1471-2105-11-396-S8.XLSX]

## Sheet: Sheet1
	MARS model knockouts	log2 fold change (predicted WT/predicted KO)
		6000 bins	8138 bins	10000 bins
	H3K27me2	-0.641	-0.742	-0.71
	H4R3me2	-0.743	-0.506	-0.587
	H3K27me3	-0.198	-0.244	-0.184
	H2BK5me1	0.064	-0.158	0.079
	H3K79me2	0	-0.046	-0.038
	H4K20me3	-0.155	-0.042	-0.055
	H3K79me1	0	-0.022	0.059
	H3K9me1	-0.038	-0.022	0
	H2AZ	0	0	0
	H3K27me1	-0.541	0	-0.775
	H3K36me1	0	0	0
	H3K4me1	0	0	0
	H3K4me2	0	0	0
	H3K9me2	0	0	0
	H3K9me3	0	0	0
	H3R2me1	0	0	0
	H3R2me2	0	0	0
	H3K4me3	0.062	0.054	0.082
	H3K79me3	0.567	0.421	0.5
	H4K20me1	0.51	0.715	0.56
	H3K36me3	1.033	0.941	0.993
